# Supplementary material for: Nutrient Intake and Status in Children and Adolescents Consuming Plant-Based Diets Compared to Meat-Eaters: A Systematic Review
Source: Nutrients. 2023 Oct 11;15(20):4341. doi: 10.3390/nu15204341 (PMC10609337; doi:10.3390/nu15204341)
Supplement: Supplementary file 1 [file nutrients-15-04341-s001.zip]

Archive with 6 entries (6 files):
- S1_Study details.xlsx
- S2 Intake data_Summary statistics.xlsx
- S3 Status data_Summary Statistics.xlsx
- S4 Energy & Nutrient intake by individual studies.xlsx
- S5 Nutrient status by individual studies.xlsx
- S6 Observational Study Quality Evaluation.xlsx
