# Supplementary material for: Nutrient Intake and Status in Children and Adolescents Consuming Plant-Based Diets Compared to Meat-Eaters: A Systematic Review
Source: Nutrients. 2023 Oct 11;15(20):4341. doi: 10.3390/nu15204341 (PMC10609337; doi:10.3390/nu15204341)
Supplement: Supplementary file 1 [file nutrients-15-04341-s001.zip › S1_Study details.xlsx]

## Sheet: Sheet1
Reference	country	study population	age (y)	dietary pattern	n	Outcome measures	supplement use	dietary assessment method
Alexy 2021 (1)	Germany	school children & adolescents	12,6 ± 3,9	vegetarians	149	intake: energy, PUFA, SAFA, fiber, vitamin A, vitamin B1, vitamin B2, folate, vitamin B12, vitamin C, vitamin D, vitamin E, iron, zinc, calcium, magnesium	intake from foods alone and from foods and supplements	3d food record
			12,9 ± 4,2	vegans	115	status: folate, vitamin D, iron, hemoglobin	supplement users & non-users
			12,6 ± 3,7	meat-eaters	137
Ambroszkiewicz 2003 (2)	Poland	young & school children	5,8 ± 2,7	vegetarians	23	status: osteocalcin	supplement users & non-users	not applicable
			4,9 ± 2,4	meat-eaters	26
Ambroszkiewicz 2004 (3)	Poland	young & school children	5,7 ± 2,9	vegetarians	22	intake: protein, fiber	intake from foods & supplements	not reported
			4,5 ± 2,1	meat-eaters	13
Ambroszkiewicz 2006 (4)	Poland	young & school children	6,5 ± 4,2	vegetarians	32	intake: energy, protein, folate, vitamin B12	intake from foods & supplements	not reported
						status: folate, vitamin B12	supplement users & non-users
Ambroszkiewicz 2007 (5)	Poland	young & school children	2-10**	vegetarians	50	intake: energy, protein, calcium, phosphorus	intake from foods & supplements	questionnaire
			2-10**	meat-eaters	50	status: vitamin D, calcium, phosphorus, osteocalcin, BAP, CTX-I	supplement users & non-users
Ambroszkiewicz 2017 (6)	Poland	school children	6,5 (IQR: 3,2)*	vegetarians	43	intake: energy, protein, vitamin B12, vitamin C, iron	intake from foods alone	3d food record
			6,3 (IQR: 3,0)*	meat-eaters	46	status: iron, hemoglobin	supplement users & non-users
Ambroszkiewicz 2018a (7)	Poland	school children	6,0*	vegetarians	62	intake: energy, protein, fiber	intake from foods alone	3d food record
			6,5*	meat-eaters	55
Ambroszkiewicz 2018b (8)	Poland	school children	6,6 ± 1,8	vegetarians	70	intake: protein, vitamin B12, vitamin D, calcium, phosphorus	intake from foods alone	3d food record
			6,9 ± 1,5	meat-eaters	60	status: bone mineral density, BAP, CTX-I	supplement users & non-users
Bhatti 2007 (9)	India	school boys & adolescent boys	11,7 ± 2,9	vegetarians	42	status: iron, hemoglobin	supplement users & non-users	not applicable
			12,1 ± 2,5	meat-eaters	27
		school girls &	15 ± 2,5	vegetarians	10
		adolescent girls	16 ± 3,0	meat-eaters	10
Desmond 2021 (10)	Poland	school children	7,6 ± 1,6	vegetarians	62	status: vitamin B12, iron, anemia	supplement users & non-users	not applicable
			7,6 ± 1,8	vegans	51
			7,7 ± 1,7	meat-eaters	72
Elliott 2022 (11)	Canada	infants & young children	2,3 ± 1,5	vegetarians	248	status: vitamin D, iron	supplement users & non-users	not applicable
			2,2 ± 1,5	meat-eaters	8659
Gorczyca 2011 (12)	Poland	children & adolescents	6,5*	vegetarians	24	status: EPA	non-supplement users only	FFQ
			9,4*	meat-eaters	18
Gorczyca 2013 a&b (13, 14)	Poland	children & adolescents	4,67*	vegetarians	22	intake: energy, protein, vitamin A, vitamin B6. folate, vitamin C, vitamin E, iron, zinc	intake from foods alone	7d food record
			9,42*	meat-eaters	18	status: iron, hemoglobin	non-supplement users only
Grant 2008 (15)	Australia	school children	14-15**	semi-vegetarians	53	status: folate, vitamin B12, hemoglobin	supplement users & non-users	not applicable
			14-15**	meat-eaters	160
Hovinen 2021 (16)	Finland	infants, young & school children	3,4 (range:1-5)*	vegetarians	10	intake: energy, protein, PUFA, fiber, ALA, EPA, DHA, vitamin A, vitamin B1, vitamin B2, vitamin B6, niacin, folate, vitamin B12, vitamin C, vitamin D, vitamin E, iro, zinc, calcium, iodine, magnesium, phosphorus	intake from foods alone and from foods and supplements	4d food record
			3,3 (range: 1-6)*	vegans	6	status: folate, vitamin D, iron, hemoglobin	supplement users & non-users
			3,9 (range: 1-7)*	meat-eaters	24
Kehoe 2014 (17)	India	school children	9,4 ± 0,1	meat-eaters	135	status: folate, vitamin B12	supplement users & non-users	FFQ
			9,4 ± 0,1	semi-vegetarians	135
Laskowska-Klita 2011 (18)	Poland	school children	6,5 ± 4,2	vegetarians	32	intake: energy, protein, PUFA, fiber, vitamin A, folate, vitamin B12, vitamin D, vitamin E	intake from foods alone	not reported
			7,9 ± 2,7	meat-eaters	18	status: vitamin A, folate, vitamin B12, vitamin D, vitamin E, iron	supplement users & non-users
Larsson 2002 (19)	Sweden	adolescent girls	17,5 ± 1,0	vegans	15	intake: energy, protein, PUFA, SAFA, fiber, ALA, EPA, DHA, vitamin A, vitamin B1, vitamin B2, vitamin B6, niacin, folate, vitamin B12, vitamin C, vitamin D, vitamin E, iron, zinc, calcium, magnesium, phosphorus	intake from foods alone	dietary history interview (twice)
			17,5 ± 1,0	meat-eaters	15
		adolescent boys	17,5 ± 1,0	vegans	15
			17,5 ± 1,0	meat-eaters	15
Leung 2001 (20)	China	young & school children	5,9 ± 0,8	vegetarians	10	intake: energy, protein, PUFA, SAFA, fiber, vitamin A, vitamin B1, vitamin B2, vitamin C, iron, zinc, calcium	intake from foods alone	7d food record
		school children	9,3 ± 1,1	vegetarians	24	status: folate, vitamin B12, iron	supplement users & non-users
		adolescents	12,3 ± 0,7	vegetarians	17
Osei-Boadi 2012 (21)	Ghana	young & school children	55 mo ± 35,3	vegans	26	intake: energy, protein, fiber, vitamin A, vitamin B1, vitamin B2, vitamin B12, vitamin C, iron, zinc, calcium	intake from foods alone	12h home observation
			58 mo ± 34,4	meat-eaters	26	status: iron, hemoglobin	supplement users & non-users
Pal 2007 (22)	India	infants & young children	<5	vegetarians	1470	status: vitamin A	supplement users & non-users	diet history
			<5	meat-eaters	2735
Peddie 2022 (23)	New Zealand	adolescent girls	17,1 ± 0,8	vegetarians	38	intake: energy, protein, PUFA, SAFA, fiber	intake from foods alone	24h recall (twice)
			16,8 ± 0,9	meat-eaters	216
Perry 2002 (24)	USA	school children & adolescents	11-18**	semi-vegetarians	262	intake: energy, protein, PUFA, SAFA, fiber, vitamin A, vitamin B6, folate, vitamin B12, vitamin C, iron, zinc, calcium	intake from foods alone	FFQ
			11-18**	meat-eaters	4259
Rush 2009 (25)	New Zealand	school girls	9-11**	vegetarians	6	intake: folate, vitamin B12	intake from foods alone	7-d food record
			9-11**	meat-eaters	6	status: vitamin B12, iron, anemia	non-supplement users only
Skolmowska 2019 (26)	Poland	adolescent girls	15-20**	vegetarians	85	intake: iron	intake from foods & supplements	FFQ
			15-20**	meat-eaters	1300
Světnička 2022 (27)	Czech Republic	children & adolescents	7,5 (IQR:4,9)*	vegetarians	50	status: folate, vitamin B12	supplement users & non-users	not applicable
			14,0 (IQR: 10,8)*	vegans	22
			10,2 (IQR: 8,8)*	meat-eaters	30
Thane 2000 (28)	UK	infants & young children	1,5-3**	vegetarians	25	intake: energy, protein, PUFA, SAFA, fiber, vitamin A, vitamin B1, vitamin B2, niacin, vitamin B12, vitamin C, vitamin D, vitamin E, iron, zinc, calcium	intake from foods & supplements	weighted 4d food record
			1,5-3**	meat-eaters	668	status: vitamin A, vitamin B12, vitamin C, vitamin D, vitamin E, iron, hemoglobin, zinc	supplement users & non-users
		young children	3-4,5**	vegetarians	19
			3-4,5**	meat-eaters	639
Thane 2003 (29)	UK	school girls	11-14**	vegetarians	27	status: iron	supplement users & non-users	not applicable
			11-14**	meat-eaters	403
		adolescent girls	15-18**	vegetarians	43
			15-18**	meat-eaters	365
Weder 2019 & 2022 (30, 31)	Germany	infants & young children	2,0 (IQR: 1,4)*	vegetarians	127	intake: energy, protein, PUFA, SAFA, fiber, ALA, EPA, DHA, vitamin A, vitamin B1, vitamin B2, vitamin B6, folate, vitamin B12, vitamin C, vitamin D, vitamin E, iron, zinc, calcium, iodine, magnesium, phosphorus	intake from foods alone and from foods and supplements	3d food record
			1,8 (IQR: 1,3)*	vegans	139
			2,0 (IQR:1,5)*	meat-eaters	164
Yen 2008 & 2010 (32, 33)	Taiwan	young & school children	5,2 ± 1,5	vegetarians	21	intake: energy, protein, fiber, vitamin A, vitamin B1, vitamin B2, folate, vitamin B12, vitamin C, vitamin E, iron, zinc, calcium	intake from foods & supplements	3d food record
			5,0 ±1,1	meat-eaters	28	status: folate, vitamin B12, iron, hemoglobin	supplement users & non-users
* values are reported as median
** values are ranges
IQR, Interquartile range
BAP, bone alkaline phosphatase; CTX-I, C-telopeptide of crosslinked collagen type I
References
1.	Alexy U, Fischer M, Weder S, Längler A, Michalsen A, Sputtek A, et al. Nutrient Intake and Status of German Children and Adolescents Consuming Vegetarian, Vegan or Omnivore Diets: Results of the VeChi Youth Study. Nutrients. 2021;13(5).
2.	Ambroszkiewicz J, Laskowska-Klita T, Klemarczyk W. Low levels of osteocalcin and leptin in serum of vegetarian prepubertal children. Med Wieku Rozwoj. 2003;7(4 Pt 2):587-91.
3.	Ambroszkiewicz J, Laskowska-Klita T, Klemarczyk W. Low serum leptin concentration in vegetarian prepubertal children. Rocz Akad Med Bialymst. 2004;49:103-5.
4.	Ambroszkiewicz J, Klemarczyk W, Chełchowska M, Gajewska J, Laskowska-Klita T. Serum homocysteine, folate, vitamin B12 and total antioxidant status in vegetarian children. Adv Med Sci. 2006;51:265-8.
5.	Ambroszkiewicz J, Klemarczyk W, Gajewska J, Chełchowska M, Laskowska-Klita T. Serum concentration of biochemical bone turnover markers in vegetarian children. Adv Med Sci. 2007;52:279-82.
6.	Ambroszkiewicz J, Klemarczyk W, Mazur J, Gajewska J, Rowicka G, Strucińska M, et al. Serum Hepcidin and Soluble Transferrin Receptor in the Assessment of Iron Metabolism in Children on a Vegetarian Diet. Biological trace element research. 2017;180(2):182-90.
7.	Ambroszkiewicz J, Chełchowska M, Rowicka G, Klemarczyk W, Strucińska M, Gajewska J. Anti-Inflammatory and Pro-Inflammatory Adipokine Profiles in Children on Vegetarian and Omnivorous Diets. Nutrients. 2018;10(9):1241.
8.	Ambroszkiewicz J, Chełchowska M, Szamotulska K, Rowicka G, Klemarczyk W, Strucińska M, et al. The Assessment of Bone Regulatory Pathways, Bone Turnover, and Bone Mineral Density in Vegetarian and Omnivorous Children. Nutrients. 2018;10(2):183.
9.	Bhatti AS, Mahida VI, Gupte SC. Iron status of Hindu brahmin, Jain and Muslim communities in Surat, Gujarat. Indian J Hematol Blood Transfus. 2007;23(3-4):82-7.
10.	Desmond MA, Sobiecki JG, Jaworski M, Płudowski P, Antoniewicz J, Shirley MK, et al. Growth, body composition, and cardiovascular and nutritional risk of 5- to 10-y-old children consuming vegetarian, vegan, or omnivore diets. Am J Clin Nutr. 2021;113(6):1565-77.
11.	Elliott LJ, Keown-Stoneman CDG, Birken CS, Jenkins DJA, Borkhoff CM, Maguire JL. Vegetarian Diet, Growth, and Nutrition in Early Childhood: A Longitudinal Cohort Study. Pediatrics. 2022;149(6).
12.	Gorczyca D, Paściak M, Szponar B, Gamian A, Jankowski A. An impact of the diet on serum fatty acid and lipid profiles in Polish vegetarian children and children with allergy. European journal of clinical nutrition. 2011;65(2):191-5.
13.	Gorczyca D, Prescha A, Szeremeta K, Jankowski A. Iron status and dietary iron intake of vegetarian children from Poland. Annals of nutrition & metabolism. 2013;62(4):291-7.
14.	Gorczyca D, Prescha A, Szeremeta K. Impact of vegetarian diet on serum immunoglobulin levels in children. Clin Pediatr (Phila). 2013;52(3):241-6.
15.	Grant R, Bilgin A, Zeuschner C, Guy T, Pearce R, Hokin B, et al. The relative impact of a vegetable-rich diet on key markers of health in a cohort of Australian adolescents. Asia Pacific journal of clinical nutrition. 2008;17(1):107-15.
16.	Hovinen T, Korkalo L, Freese R, Skaffari E, Isohanni P, Niemi M, et al. Vegan diet in young children remodels metabolism and challenges the statuses of essential nutrients. EMBO molecular medicine. 2021;13(2):e13492.
17.	Kehoe SH, Krishnaveni GV, Veena SR, Guntupalli AM, Margetts BM, Fall CHD, et al. Diet patterns are associated with demographic factors and nutritional status in South Indian children. Matern Child Nutr. 2014;10(1):145-58.
18.	Laskowska-Klita T, Chełchowska M, Ambroszkiewicz J, Gajewska J, Klemarczyk W. The effect of vegetarian diet on selected essential nutrients in children. Med Wieku Rozwoj. 2011;15(3):318-25.
19.	Larsson CL, Johansson GK. Dietary intake and nutritional status of young vegans and omnivores in Sweden. The American journal of clinical nutrition. 2002;76(1):100-6.
20.	Leung SS, Lee RH, Sung RY, Luo HY, Kam CW, Yuen MP, et al. Growth and nutrition of Chinese vegetarian children in Hong Kong. J Paediatr Child Health. 2001;37(3):247-53.
21.	Osei-Boadi K, Lartey A, Marquis GS, Colecraft EK. Dietary intakes and iron status of vegetarian and nonvegetarian children in selected communities in Accra and Cape Coast, Ghana Afr J Food Agric Nutr Dev. 2012;12(1):5822–42.
22.	Pal R, Sagar V. Correlates of vitamin A deficiency among Indian rural preschool-age children. Eur J Ophthalmol. 2007;17(6):1007-9.
23.	Peddie M, Scott T, Ranasinghe C, Fleming E, Webster K, Brown R, et al. A Sample of Female Adolescent Self-Identified Vegetarians in New Zealand Consume Less Protein and Saturated Fat, but More Fiber than Their Omnivorous Peers. Nutrients. 2022;14(3).
24.	Perry CL, McGuire MT, Neumark-Sztainer D, Story M. Adolescent vegetarians: how well do their dietary patterns meet the healthy people 2010 objectives? Arch Pediatr Adolesc Med. 2002;156(5):431-7.
25.	Rush EC, Chhichhia P, Hinckson E, Nabiryo C. Dietary patterns and vitamin B(12) status of migrant Indian preadolescent girls. Eur J Clin Nutr. 2009;63(4):585-7.
26.	Skolmowska D, Głąbska D. Analysis of Heme and Non-Heme Iron Intake and Iron Dietary Sources in Adolescent Menstruating Females in a National Polish Sample. Nutrients. 2019;11(5):1049.
27.	Světnička M, Sigal A, Selinger E, Heniková M, El-Lababidi E, Gojda J. Cross-Sectional Study of the Prevalence of Cobalamin Deficiency and Vitamin B12 Supplementation Habits among Vegetarian and Vegan Children in the Czech Republic. Nutrients. 2022;14(3).
28.	Thane CW, Bates CJ. Dietary intakes and nutrient status of vegetarian preschool children from a British national survey. J Hum Nutr Diet. 2000;13(3):149-62.
29.	Thane CW, Bates CJ, Prentice A. Risk factors for low iron intake and poor iron status in a national sample of British young people aged 4-18 years. Public Health Nutr. 2003;6(5):485-96.
30.	Weder S, Hoffmann M, Becker K, Alexy U, Keller M. Energy, Macronutrient Intake, and Anthropometrics of Vegetarian, Vegan, and Omnivorous Children (1⁻3 Years) in Germany (VeChi Diet Study). Nutrients. 2019;11(4):832.
31.	Weder S, Keller M, Fischer M, Becker K, Alexy U. Intake of micronutrients and fatty acids of vegetarian, vegan, and omnivorous children (1-3 years) in Germany (VeChi Diet Study). Eur J Nutr. 2022;61(3):1507-20.
32.	Yen C-E, Yen C-H, Huang M-C, Cheng C-H, Huang Y-C. Dietary intake and nutritional status of vegetarian and omnivorous preschool children and their parents in Taiwan. Nutrition research (New York, NY). 2008;28(7):430-6.
33.	Yen C-E, Yen C-H, Cheng C-H, Huang Y-C. Vitamin B-12 status is not associated with plasma homocysteine in parents and their preschool children: lacto-ovo, lacto, and ovo vegetarians and omnivores. Journal of the American College of Nutrition. 2010;29(1):7-13.
