# Supplementary material for: Nutrient Intake and Status in Children and Adolescents Consuming Plant-Based Diets Compared to Meat-Eaters: A Systematic Review
Source: Nutrients. 2023 Oct 11;15(20):4341. doi: 10.3390/nu15204341 (PMC10609337; doi:10.3390/nu15204341)
Supplement: Supplementary file 1 [file nutrients-15-04341-s001.zip › S2 Intake data_Summary statistics.xlsx]

## Sheet: Intake data
	Table S2: Summary statistics of nutrient intake data per dietary pattern *
	*intake data of micronutrients are based on studies that assessed intakes from foods alone
	MACRONUTRIENTS					VITAMINS					MINERALS
		vegans	vegetarians	meat eaters		intake from foods only	vegans	vegetarians	meat eaters		intake from foods only	vegans	vegetarians	meat eaters
	Protein (%E)					Vitamin A (µ RE)					Iron (mg/d)
	number of studies	4	14	14		number of studies	4	5	5		number of studies	5	6	8
	number of studies with average intake below L-AMDR	1/4	1/14	1/14		number of studies with average intake below EAR	0/4	0/5	0/5		number of studies with average intake below EAR	1/5	1/6	1/8
	Mean	10.875	12.7109	14.105		Mean	905.923	1549.83	905.923		Mean	13.4514	10.442	10.5829
	SD	1.50354	1.60018	1.43689		SD	255.556	792.495	255.556		SD	3.05873	2.65672	4.04402
	Median	10	12.3	14.1		Median	887.003	1245	887.003		Median	13.25	11.0833	10.3
	P25	10	11.625	13.25		P25	716.12	982.239	716.12		P25	12.4062	8.94167	7.825
	P75	11.2	13.45	15.3		P75	1107.53	2286	1107.53		P75	14.75	11.9521	12.7
	Fiber (g/d)					Vitamin B1 (mg/d)					Zinc (mg/d)
	number of studies	5	10	11		number of studies	5	4	5		number of studies	2	5	7
	number of studies with average intake below AI	1/5	8/10	11/11		number of studies with average intake below EAR	0/5	1/4	0/5		number of studies with average intake below EAR	2/5	2/5	1/7
	Mean	28.6607	16.2491	15.175		Mean	1.05323	0.70622	1.05323		Mean	7.50847	6.51321	8.90896
	SD	10.8793	7.46782	6.80037		SD	0.671056	0.221686	0.671056		SD	2.13542	1.60206	3.8276
	Median	28.25	17.4954	15.05		Median	0.812349	0.658333	0.812349		Median	8.1	7.36667	8.285
	P25	19.9533	11.15	12.1126		P25	0.56875	0.564167	0.56875		P25	5.65	5.16667	5.57625
	P75	34	20.7	19.775		P75	1.33742	0.743992	1.33742		P75	8.86313	7.75	11.175
	PUFA (%E)					Vitamin B2 (mg/d)					Calcium (mg/d)
	number of studies	4	7	7		number of studies	5	4	5		number of studies	5	5	7
	number of studies with average intake below L-AMDR	0/4	3/7	7/7		number of studies with average intake below EAR	1/5	1/4	0/5		number of studies with average intake below EAR	4/5	4/5	5/7
	Mean	8.035	6.83103	4.62222		Mean	1.39128	0.898394	1.39128		Mean	506.297	597.905	886.129
	SD	1.54633	2.12011	0.802773		SD	0.869047	0.386008	0.869047		SD	197.982	163.029	462.446
	Median	8.8	6.51667	4.8		Median	1.24785	0.819017	1.24785		Median	521	557.667	793.75
	P25	6.5	5.41401	4.4		P25	0.732298	0.787842	0.732298		P25	385.25	530.5	559.833
	P75	8.8	6.9	4.9		P75	1.80563	0.836667	1.80563		P75	534.75	611.667	1149.28
	SAFA (%E)					Vitamin B6 (mg/d)					Iodine (ug/d)
	number of studies	5	7	7		number of studies	3	3	5		number of studies	2	2	2
	number of studies with average intake above U-AMDR	1/5	6/7	7/7		number of studies with average intake below EAR	0/3	0/3	0/5		number of studies with average intake below EAR	1/2	1/2	1/2
	Mean	7.84167	11.1625	14.2375		Mean	1.55972	0.905833	1.55972		Mean	54.5417	58.9583	106.75
	SD	1.25797	3.9239	1.92704		SD	0.766341	0.198027	0.766341		SD	31.4073	35.7678	83.085
	Median	7.85	12.4167	14.3167		Median	1.41125	0.9225	1.41125		Median	54.5417	58.9583	106.75
	P25	7.35	7.05	13.325		P25	1.0325	0.81125	1.0325		P25	43.4375	46.3125	77.375
	P75	8.34167	13.475	15.7417		P75	1.925	1.00875	1.925		P75	65.6458	71.6042	136.125
	ALA (mg/d)					Niacin (mg/d)					Magnesium (mg/d)
	number of studies	2	2	2		number of studies	2	1	2		number of studies	4	3	4
	number of studies with average intake below L-AMDR	0/2	0/2	0/2		number of studies with average intake below EAR	0/2	0/1	0/2		number of studies with average intake below EAR	0/4	0/3	0/4
	Mean	2283.59	1956.76	1037.94		Mean	32.7917	19.85	32.7917		Mean	397.483	270.444	291.717
	SD	1296	1581.43	547.379		SD	14.8284	n.a.	14.8284		SD	119.326	69.897	109.518
	Median	2283.59	1956.76	1037.94		Median	32	n.a.	32		Median	414	302	276
	P25	1825.38	1397.64	844.417		P25	25.1875	n.a.	25.1875		P25	327.75	246.167	236.25
	P75	2741.79	2515.88	1231.47		P75	40	n.a.	40		P75	443	310.5	325
	EPA (mg/d)					Folate (µg/d)					Phosphorus (mg/d)
	number of studies	2	2	2		number of studies	4	6	7		number of studies	2	2	3
	number of studies with average intake of EPA + DHA below AI	2	1/2	1/2		number of studies with average intake below EAR	0/4	1/6	5/7		number of studies with average intake below EAR	1/2	0/2	0/3
	Mean	2.33333	24.95	45.7708		Mean	199.051	246.923	199.051		Mean	1069.67	893.875	1422.56
	SD	2.70103	26.0386	29.3007		SD	64.0794	137.954	64.0794		SD	271.767	39.4212	566.646
	Median	2.21667	24.9833	44.0292		Median	186.929	221.014	186.929		Median	1025	893.875	1292.12
	P25	0	2.43333	20.525		P25	160.037	155.181	160.037		P25	924	879.938	1018.69
	P75	4.55	47.5	69.275		P75	235.25	268.957	235.25		P75	1193	907.812	1696
	DHA (mg/d)					Vitamin B12 (µg/d)
	number of studies	2	2	2		number of studies	5	7	9
	number of studies with average intake of EPA + DHA below AI	2	1/2	1/2		number of studies with average intake below EAR	4/5	2/7	0/9
	Mean	10.8833	86.4333	127.875		Mean	3.49513	1.65881	3.49513
	SD	12.5869	77.167	96.7559		SD	1.93436	0.842045	1.93436
	Median	10.45	87.325	124.217		Median	2.68313	1.6	2.68313
	P25	0	20.5083	44.3417		P25	2.1775	1.26917	2.1775
	P75	21.3333	153.25	207.75		P75	4.69375	1.745	4.69375
						Vitamin C (mg/d)
						number of studies	5	6	8
						number of studies with average intake below EAR	0/5	0/6	0/8
						Mean	82.811	84.712	82.811
						SD	31.261	18.8043	31.261
						Median	82.7244	85.7121	82.7244
						P25	62.3333	76.8542	62.3333
						P75	96	90.0917	96
						Vitamin D (µg/d)
						number of studies	3	4	4
						number of studies with average intake below EAR	3/3	4/4	4/4
						Mean	4.62133	2.91042	4.62133
						SD	3.0504	3.37001	3.0504
						Median	5.1	1.42	5.1
						P25	2.01	1.04167	2.01
						P75	7.33	3.28875	7.33
						Vitamin E (mg/d)
						number of studies	4	5	5
						number of studies with average intake below EAR	0/4	1/5	2/5
						Mean	7.10011	8.03889	7.10011
						SD	2.62531	2.88046	2.62531
						Median	6.775	7.46667	6.775
						P25	5.5625	6.6	5.5625
						P75	8.725	8.775	8.725
