# Supplementary material for: Nutrient Intake and Status in Children and Adolescents Consuming Plant-Based Diets Compared to Meat-Eaters: A Systematic Review
Source: Nutrients. 2023 Oct 11;15(20):4341. doi: 10.3390/nu15204341 (PMC10609337; doi:10.3390/nu15204341)
Supplement: Supplementary file 1 [file nutrients-15-04341-s001.zip › S3 Status data_Summary Statistics.xlsx]

## Sheet: Status data
Table S4: Summary statistics of nutrient status data per dietary pattern
data are based on all studies (i.e. in-and excluding supplement users)
	vegans	vegetarians	meat eaters			vegans	vegetarians	meat eaters			vegans	vegetarians	meat eaters
Vitamin A (mg/l)					Ferritin (ug/l)					Bone mineral density (g/m2)
number of studies	0	2	2		number of studies	3	10	9		number of studies	0	1	1
Mean	n.a.	1.17	0.933333		Mean	29.0167	25.7004	39.4686		Mean	n.a.	0.784	0.799
SD	n.a.	0.0888819	0.117189		SD	6.26505	9.31694	19.4113		SD	n.a.	n.a.	n.a.
Median	n.a.	1.2	0.98		Median	31	28.1667	36.4		Median	n.a.	n.a.	n.a.
P25	n.a.	1.135	0.89		P25	26.5	19.4642	26.8792		P25	n.a.	n.a.	n.a.
P75	n.a.	1.22	1		P75	32.525	31.525	48.925		P75	n.a.	n.a.	n.a.
Folate (nmol/l)					Hemoglobin (g/l)					Osteocalcin (ug/l)
number of studies	1	5	3		number of studies	3	7	9		number of studies	0	2	2
Mean	30.6	35.3474	28.0667		Mean	124.028	123.88	127.668		Mean	n.a.	78.85	94.5
SD	n.a.	5.62198	4.33179		SD	7.43319	4.73739	7.74959		SD	n.a.	11.1016	7.9196
Median	n.a.	34.5333	27.0333		Median	121.75	123.5	125		Median	n.a.	78.85	94.5
P25	n.a.	31.45	26.25		P25	119.875	121	123		P25	n.a.	74.925	91.7
P75	n.a.	38	28.85		P75	127.042	126.5	133		P75	n.a.	82.775	97.3
Vitamin B12 (pmol/l)					Zinc (ug/dl)					Bone Alkaline Phosphatase (ng/ml)
number of studies	1	7	6		number of studies	0	1	1		number of studies	0	2	2
Mean	514	509.613	564.244		Mean	n.a.	85.6478	84.994		Mean	n.a.	112.6	106.45
SD	n.a.	230.453	236.259		SD	n.a.	n.a.	n.a.		SD	n.a.	25.5973	2.75772
Median	n.a.	428	498.9		Median	n.a.	n.a.	n.a.		Median	n.a.	112.6	106.45
P25	n.a.	404.825	370.625		P25	n.a.	n.a.	n.a.		P25	n.a.	103.55	105.475
P75	n.a.	587.6	773.325		P75	n.a.	n.a.	n.a.		P75	n.a.	121.65	107.425
Vitamin C (umol/l)					Calcium (mmol/l)					C-terminal telopeptide of type 1 collagen (CTX) (ng/ml)
number of studies	0	1	1		number of studies	0	1	1		number of studies	0	2	2
Mean	n.a.	80.5	68.5		Mean	n.a.	2.35	2.39		Mean	n.a.	1.8365	1.871
SD	n.a.	10.6066	0.707107		SD	n.a.	n.a.	n.a.		SD	n.a.	0.197283	0.172534
Median	n.a.	80.5	68.5		Median	n.a.	n.a.	n.a.		Median	n.a.	1.8365	1.871
P25	n.a.	76.75	68.25		P25	n.a.	n.a.	n.a.		P25	n.a.	1.76675	1.81
P75	n.a.	84.25	68.75		P75	n.a.	n.a.	n.a.		P75	n.a.	1.90625	1.932
Vitamin D (ug/l)					Phosphorus (mmol/l)
number of studies	2	6	5		number of studies	0	1	1
Mean	25.1667	18.8988	23.6931		Mean	n.a.	1.6	1.73
SD	1.64992	9.70341	10.4708		SD	n.a.	n.a.	n.a.
Median	25.1667	13.9	27.0667		Median	n.a.	n.a.	n.a.
P25	24.5833	11.85	14.4833		P25	n.a.	n.a.	n.a.
P75	25.75	25.2458	30.5687		P75	n.a.	n.a.	n.a.
Vitamin E (umol/l)					EPA (mg/l)
number of studies	0	2	2		number of studies	0	1	1
Mean	n.a.	18.9667	18.3		Mean	n.a.	0.42	0.525
SD	n.a.	3.50761	0.458258		SD	n.a.	n.a.	n.a.
Median	n.a.	18.7	18.4		Median	n.a.	n.a.	n.a.
P25	n.a.	17.15	18.1		P25	n.a.	n.a.	n.a.
P75	n.a.	20.65	18.55		P75	n.a.	n.a.	n.a.
