# Supplementary material for: Nutrient Intake and Status in Children and Adolescents Consuming Plant-Based Diets Compared to Meat-Eaters: A Systematic Review
Source: Nutrients. 2023 Oct 11;15(20):4341. doi: 10.3390/nu15204341 (PMC10609337; doi:10.3390/nu15204341)
Supplement: Supplementary file 1 [file nutrients-15-04341-s001.zip › S4 Energy & Nutrient intake by individual studies.xlsx]

## Sheet: Macronutrients
S4: Energy and nutrient intakes as reported by individual studies
Reference	country	age range	dietary pattern	n	dietary assessment method	supplements	energy (kcal)	SD	protein (%E)	SD	PUFA (%E)	SD	SAFA (%E)	SD	fiber (g/d)	SD	ALA (mg)	SD	EPA (mg)	SD	DHA (mg)	SD
Alexy 2021	Germany	6-18y	vegetarians	149	3d food recprd	intake from foods alone	1683.33	450.37			6.23333	2.37037	12.6667	4.22222	24,9#	n.a.
			vegans	115			1631.67	403.704			8.8	2.81481	8	3.25926	35,6#	n.a.
			meat-eaters	137			1772.67	532.593			4.9	1.55556	15.8667	4.37037	21,4#	n.a.
Ambroszkiewicz 2004	Poland	2-10y	vegetarians	22	not reported	intake from foods & supplements			15.9	3.2					20.7	n.r.
			meat-eaters	13					15.6	3.7					11.8	n.r.
Ambroszkiewicz 2006	Poland	2-10y	vegetarians	32	not reported	intake from foods & supplements	1427	440	11.9	2.4
Ambroszkiewicz 2007	Poland	2-10y	vegetarians	50	questionnaire	intake from foods & supplements	1468	409	13.1	2.5
			meat-eaters	50			1591	305	14.2	3.1
Ambroszkiewicz 2017	Poland	4,5-9y	vegetarians	43	3d food record	not reported	1443	361	12.4	2
			meat-eaters	46			1552	434	13.7	2.4
Ambroszkiewicz 2018a	Poland	5-10 y	vegetarians	62	3d food record	intake from foods alone	1445	490	11.7	1.9					19.3	8.5
			meat-eaters	55			1539	397	14.1	4					15.6	5.4
Ambroszkiewicz 2018b	Poland	5-10 y	vegetarians	70	3d food record	not reported			11.4	1.9
			meat-eaters	60					15.6	4.2
Gorczyca 2013 a&b*	Poland	2-18 y	vegetarians	22	7d food record	intake from foods alone	1293	241	8,6#	n.a.
			meat-eaters	18			1406	129	9,4#	n.a.
Hovinen 2021*	Finland	1-7y	vegetarians	10	4d food record	intake from foods alone	1261.75	230.75	14.475	1.025	8.325	1.775			24	6.5	3075	1575	47.5	47.5	153.25	144.75
			vegans	6			1413.5	117	13.375	1.575	9.775	1.375			28.25	5.25	3200	300	0	0	0	0
			meat-eaters	24			1300	282	16.575	2.275	4.9	0.95			14.5	3.5	1425	525	67.525	47.475	204	140.5
			vegetarians	10	4d food record	intake from foods & supplements													47.5	47.5	153.25	144.75
			vegans	6															0	0	0	0
			meat-eaters	24															74.525	50.475	219	140.5
Laskowska-Klita 2011	Poland	n.r.	vegetarians	32	not reported	not reported	1463	416	15.9	3.2	5.35202	2.64525			20.7	10.4
Larsson 2002 #	Sweden	16-20 y	vegans (girls)	15	dietary history interview (twice)	intake from foods alone	2134	521	10	1	6.3	n.a.	6.3	n.a.	34	11
			meat-eaters (girls)	15			2275	471	14	1.3	3.4	n.a.	13.5	n.a.	21	6.3
			vegans (boys)	15	dietary history interview (twice)	intake from foods alone	2916	401	10	1	6.5	n.a.	7.7	n.a.	44	10
			meat-eaters (boys)	15			3155	478	15	1.7	3.4	n.a.	12.8	n.a.	25	8
Leung 2001*	China	4-6 y	vegetarians	10	7d food record	not reported	1329	341	12.3	1.75507	5.6	2.10608	7.06667	1.95008	11	9.12637
		7-11 y	vegetarians	24			1594	458	13.4	2.10608	6.9	1.44306	7	2.22309	11.6	6.90328
		12-14 y	vegetarians	17			1852	469	12.3	17.4727	12.1	4.32917	6.1	2.73011	8.4	2.73011
Osei-Boadi 2012	Ghana	9 mo - 11 y	vegans	26	12h home observation	not reported	1263	488	9.8	5.16231					17.1	11.9
			meat-eaters	26			1309	471	11	5.53094					8.4	6.2
Peddie 2022	New Zealand	15-18y	vegetarians (girls)	38	24h recall (twice)	not reported	1797	398	13.6	2.2	6.8	1.8	13	3.4	27.4	11.6
		15-18y	meat-eaters (girls)	216			1918	457	15.6	2.7	5.5	1.6	14.3	2.8	23.5	8.8
Perry 2002^	USA	11-18 y	semi-vegetarians	262	Food Frequency Questionnaire	not reported	1973	1311	13.7	3.2	5.4	1.6	9.3	1.61864	18.8	0
			meat-eaters	4259			2092	1292	14.3	0	5.7	0	10.7	0	16.1	7.18888
Thane 2000	UK	1,5-3 y	vegetarians	25	weighted 4d food record	intake from foods & supplements	1044	172	12	2.7	4.9	1.7	16.4	3.2	6,4#	n.a.
			meat-eaters	668			1104	241	13.3	2.5	4.4	1.5	16.7	3.5	5,7#	n.a.
		3-4,5y	vegetarians	19	weighted 4d food record	intake from foods & supplements	1166	253	11.4	1.8	5.2	2.4	14.9	3.5	7,1#	n.a.
			meat-eaters	639			1242	241	12.6	2.4	4.8	1.5	15.7	2.9	6,6#	n.a.
Weder 2019 & 2022*	Germany	1-3y	vegetarians	127	3d food recprd	intake from foods alone	943.333	217.778	11.1	1.85185	6.9	2.37037	12.1667	4.14815	15.6908	n.a.	838.519	n.a.	2.33333	3.55556	17.8333	18.4444
			vegans	139			997.667	270.37	11.2	1.85185	8.8	2.44444	9.36667	4.59259	19.9533	n.a.	1367.17	n.a.	4.43333	5.7037	20.9	23.9259
			meat-eaters	164			976.333	180	13.2	1.85185	4.6	1.40741	14.3333	4.2963	13.0503	n.a.	650.889	n.a.	20.5	31.2593	44.0667	50.0741
			vegetarians	127	3d food recprd	intake from foods & supplements													2.46667	3.7037	21.4	23.037
			vegans	139															4.9	6.14815	22.6333	26.963
			meat-eaters	164															20.5333	31.3333	44.4333	49.4074
Yen 2008 & 2010	Taiwan	2-6 y	vegetarians	21	3d food record	intake from foods & supplements	1653	237	10.5	n.r.					3.7	0.2
		2-6 y	meat-eaters	28			1704	87	12.8	n.r.					2.8	1.3
values are means and SD
* values calculated from median and percentiles or ranges
# values recalculated from g/d or g/1000 kcal based on energy intake; therefore no SD values are available
^ SD calculated from SE
n.a. not available
n.r., not reported
FOR INTAKES OF VITAMINS AND MINERALS SEE OTHER WORKSHEETS

## Sheet: Vitamins
Vitamin Intake		Vitamin Intake
Reference	country	age range	dietary pattern	n	dietary assessment method	supplements	vitamin A (ug RE/d)	SD	vitamin B1 (mg/d)	SD	vitamin B2 (mg/d)	SD	vitamin B6 (mg/d)	SD	niacin (mg/d)	SD	folate (µg/d)	SD	vitamin B12 (µg/d)	SD	vitamin C (mg/d)	SD	vitamin D (ug/d)	SD	vitamin E (mg/d)	SD
Alexy 2021*#	Germany	6-18y	vegetarians	149	3d food recprd	intake from foods alone	781.628	n.a.	0.761989	n.a.	0.811367	n.a.					246.328	n.a.	1.17833	n.a.	78.5556	n.a.			12.5128	n.a.
			vegans	115			812.026	n.a.	0.980088	n.a.	0.635262	n.a.					251.821	n.a.	0.163167	n.a.	109.322	n.a.			15.8272	n.a.
			meat-eaters	137			850.88	n.a.	0.849698	n.a.	0.973194	n.a.					190.857	n.a.	2.83627	n.a.	82.7244	n.a.			10.8724	n.a.
Ambroszkiewicz 2006	Poland	2-10y	vegetarians	32	not reported	intake from foods & supplements											195.7	78	1.6	1.3
Ambroszkiewicz 2017*	Poland	4,5-9y	vegetarians	43	3d food record	intake from foods alone													1.7	0.888889	88.6667	77.7778
			meat-eaters	46															2.06667	1.18519	62.3333	39.2593
Ambroszkiewicz 2018b*	Poland	5-10 y	vegetarians	70	3d food record	intake from foods alone													1.36	0.23			1.74	0.875
			meat-eaters	60															2.51	0.4675			2.01	0.8775
Gorczyca 2013 a&b*	Poland	2-18 y	vegetarians	22	7d food record	intake from foods alone	1182.85	239.15					0.9225	0.2375			141.675	43.325			86.2575	29.4575			4.84	1.7
			meat-eaters	18			923.125	464.525					1.0025	0.1375			145.9	13.15			56.5	16.1			3.645	0.765
Hovinen 2021*	Finland	1-7y	vegetarians	10	4d food record	intake from foods & supplements	486 ⁺ ⁺	127 ⁺ ⁺	1.42	0.565	1.9275	0.5725	1.3775	0.3625	19.85	3.45	326.25	88.75	21.2325	19.0675	85.75	12.25	17.675	7.275	11.175	3.425
			vegans	6			447 ⁺ ⁺	76 ⁺ ⁺	1.9975	0.4575	2.5575	0.3475	1.9875	0.5925	23.15	4.7	492.5	35.5	96.325	72.675	81.75	29.75	20.825	3.925	12.65	2.25
			meat-eaters	24			520 ⁺ ⁺	141 ⁺ ⁺	0.92	0.28	1.5875	0.3775	1.32	0.48	18.375	4.025	172.75	46.25	128.775	126.125	92.5	43.5	19.25	7.85	7.975	3.625
			vegetarians	10	4d food record	intake from foods alone	486 ⁺ ⁺	127 ⁺ ⁺	1.115	0.34	1.64	0.395	1.095	0.185	19.85	3.45	276.5	60.5	3.35	1.65	71.75	14.9	7.935	2.73	8.775	2.175
			vegans	6			447 ⁺ ⁺	76 ⁺ ⁺	1.6325	0.3375	1.76	0.3	1.1025	0.2975	23.15	4.7	387.5	68.5	3	0.75	67.1	29.8	7.9975	1.4125	10.875	1.725
			meat-eaters	24			513 ⁺ ⁺	141 ⁺ ⁺	0.775	0.145	1.5225	0.3225	1.1225	0.2875	18.375	4.025	164.75	44.25	3.775	1.275	83.375	41.525	7.33	1.765	6.25	2.2
Laskowska-Klita 2011	Poland	n.r.	vegetarians	32	not reported	intake from foods alone	1245	911									195.7	78	1.6	1.3			1.1	1.1	6.6	3
Larsson 2002	Sweden	16-20 y	vegans (girls)	15	dietary history interview (twice)	intake from foods alone	966	683	1.5	0.8	1.1	0.5	2.1	0.7	26	8.4	473	187	0	0.1	178	99	2	1.3	13	5.7
			meat-eaters (girls)	15			1169	588	1.5	0.5	1.9	0.7	2	0.6	32	8	226	73	5	2.5	104	44	5.1	1.6	7.3	2.8
			vegans (boys)	15	dietary history interview (twice)		1045	273	1.9	0.6	1.2	0.6	2.7	0.5	34	7.8	551	142	0.1	0.03	203	61	3.7	1.2	18	3.1
			meat-eaters (boys)	15			1226	309	2.2	0.5	2.8	0.7	2.8	0.6	48	9.5	263	42	5.9	1.5	96	32	7.7	2.2	9.2	2.2
Leung 2001*	China	4-6 y	vegetarians	10	7d food record	intake from foods alone	2498.67	1972.7	0.543333	0.23791	0.84	0.405616									94.3667	76.8721
		7-11 y	vegetarians	24			2243	1266.38	0.626667	0.230109	0.78	0.265211									85.1667	51.9501
		12-14 y	vegetarians	17			2329	986.349	0.69	0.24571	0.826667	0.273011									119.267	56.0062
Osei-Boadi 2012	Ghana	9 months - 11 y	vegans	26	12h home observation	intake from foods alone	1702.1	1887.1	1.1	0.8	0.6	0.4							0	0	99.9	75.1
			meat-eaters	26			671.2	690.9	0.5	0.3	0.5	0.3							1.5	1.8	64.3	56.1
Perry 2002^	USA	11-18 y	semi-vegetarians	262	Food Frequency Questionnaire	intake from foods alone	9931 ⁺	7253 ⁺					1.7	1.6			348.8	213.661	6.3	6.47457	157	110.068
			meat-eaters	4259			8480 ⁺	7166 ⁺					1.7	0			307.9	208.835	7.2	6.5261	149.4	110.944
Rush 2009	New Zealand	9-11 y	vegetarians (girls)	6	7d food record	intake from foods alone											501	n.r.	1.79	0.3575
			meat-eaters (girls)	6													183	n.r.	2.53	0.5025
Thane 2000 #	UK	1,5-3 y	vegetarians	25	weighted 4d food record	intake from foods & supplements	388.909	n.a.	0.731818	n.a.	1.15	n.a.			13.1727	n.a.			2.3	n.a.	51.2273	n.a.	1.04545	n.a.	4.18182	n.a.
			meat-eaters	668			427.737	n.a.	0.773684	n.a.	1.21579	n.a.			15.5842	n.a.			2.5	n.a.	37.5789	n.a.	0.994737	n.a.	3.75789	n.a.
		3-4,5y	vegetarians	19	weighted 4d food record		406.278	n.a.	0.817225	n.a.	1.28	n.a.			15.5273	n.a.			2.3	n.a.	33.8565	n.a.	1.05072	n.a.	4.90335	n.a.
			meat-eaters	639			420.478	n.a.	0.870813	n.a.	1.24	n.a.			17.7895	n.a.			2.6	n.a.	39.8086	n.a.	1.11962	n.a.	4.60287	n.a.
Weder 2019 & 2022*	Germany	1-3y	vegetarians	127	3d food recprd	intake from foods & supplements	494	255.556	0.505333	0.183704	0.512333	0.212593	0.733333	0.222222			122	39.2593	2.66667	4.07407	55	20	5.23333	9.18519	7.4	3.40741
			vegans	139			576.333	305.926	0.603	0.252593	0.458333	0.188889	0.9	0.444444			161.333	77.7778	136.8	242.963	66.3333	31.1111	13.9	15.8519	8.6	3.92593
			meat-eaters	164			598.667	357.037	0.496333	0.157037	0.661333	0.221481	0.733333	0.222222			112.333	34.8148	1.76667	1.11111	47.6667	23.7037	5.06667	9.11111	5.33333	2.2963
			vegetarians	127	3d food recprd	intake from foods alone	568.667	239.259	0.500333	0.173333	0.492333	0.197037	0.7	0.148148			120.333	39.2593	0.633333	0.518519	53.6667	18.5185	0.866667	0.740741	7.46667	3.55556
			vegans	139			486.667	297.778	0.586667	0.234815	0.430333	0.157037	0.833333	0.37037			148.667	67.4074	0.233333	0.222222	63.6667	29.6296	0.7	0.592593	8.7	4.14815
			meat-eaters	164			595.333	357.037	0.494667	0.153333	0.652	0.20963	0.733333	0.222222			111	33.3333	1.63333	0.888889	46.6667	22.963	0.966667	0.814815	5.33333	2.2963
Yen 2008 & 2010	Taiwan	2-6 y	vegetarians	21	3d food record	intake from foods & supplements	2206.9	1708.7	1.5	2.2	1	0.6					157.7	63.3	0.9	0.5	212.6	418.7			8.8	5.8
			meat-eaters	28			1928.8	1883.1	0.7	0.2	1.2	0.5					162.1	50.1	8.1	8.1	63.2	37.3			6.9	1.6
values are means and SD
* values calculated from median and percentiles or ranges
# values recalculated from g/d or g/1000 kcal based on energy intake; therefore no SD values are available
^ SD calculated from SE
⁺ values are International Units
⁺ ⁺ values are retinol activity equivalents
n.a. not available
n.r., not reported

## Sheet: Minerals
Mineral intake
Reference	country	age range	dietary pattern	n	dietary assessment method	supplements	iron (mg/d)	SD	zinc (mg/d)	SD	calcium (mg/d)	SD	iodine (µg/d)	SD	magnesium (mg/d)	SD	phosphorus (mg/d)	SD
Alexy 2021*#	Germany	6-18y	vegetarians	149	3d food recprd	intake from foods alone	11.3	n.a.	7.8	n.a.	664	n.a.			302	n.a.
			vegans	115			15	n.a.	8.4	n.a.	525	n.a.			414	n.a.
			meat-eaters	137			10.3	n.a.	8.9	n.a.	711	n.a.			276	n.a.
Ambroszkiewicz 2007	Poland	2-10y	vegetarians	50	questionnaire	intake from foods & supplements					559	345					910	337
			meat-eaters	50							821	335					949	294
Ambroszkiewicz 2017	Poland	4,5-9y	vegetarians	43	3d food record	intake from foods alone	9.5	3.5
			meat-eaters	46			8.9	2.1
Ambroszkiewicz 2018b	Poland	5-10 y	vegetarians	70	3d food record	intake from foods alone					548	315					866	330
			meat-eaters	60							596	222					930	330
Gorczyca 2013 a&b*	Poland	2-18 y	vegetarians	22	7d food record	intake from foods alone	6.1775	1.4125	4.28	1.305
			meat-eaters	18			5.7875	0.437075	5.635	0.575
Hovinen 2021*	Finland	1-7y	vegetarians	10	4d food record	intake from foods & supplements	11.625	3.025	9.77	2.395	938	298.5	102	36.5	319	80	921.75	214.75
			vegans	6			12.375	1.125	10.6575	2.1425	842.75	77.75	149.5	44	327.75	29.75	823	71
			meat-eaters	24			7.4	1.75	8.135	1.49	873.5	193.5	165	46.5	236.25	37.25	1048.25	141.75
			vegetarians	10	4d food record	intake from foods alone	11.625	3.025	8.1125	1.6625	928	288.5	84.25	27.25	319	80	921.75	214.75
			vegans	6			12.375	1.125	9.0175	1.2925	842.75	77.75	76.75	11.25	327.75	29.75	823	71
			meat-eaters	24			7.825	2.125	7.67	1.29	876.5	193.5	165.5	46.5	236.25	37.25	1048.25	141.75
Larsson 2002	Sweden	16-20 y	vegans (girls)	15	dietary history interview (twice)	intake from foods alone	14	4.5	7.8	2.2	538	350			443	120	1025	3.4
			meat-eaters (girls)	15			11	3	11	2.6	1328	372			325	77	1536	378
			vegans (boys)	15	dietary history interview (twice)		18	3.1	10	2.4	517	158			559	96	1361	280
			meat-eaters (boys)	15			18	4.8	16	3.3	1697	444			457	105	2176	408
Leung 2001*	China	4-6 y	vegetarians	10	7d food record	intake from foods alone	10.8667	4.71919	5.63333	1.75507	513	194.618
		7-11 y	vegetarians	24			12.9333	4.17317	7.36667	2.4961	557.667	209.438
		12-14 y	vegetarians	17			13.8667	4.64119	7.7	2.3791	559.333	253.12
Osei-Boadi 2012	Ghana	9 mo - 11 y	vegans	26	12h home observation	intake from foods alone	12.5	6	4.9	3	273.7	121.1
			meat-eaters	26			12.7	5.8	5.4	2.6	339.5	170.9
Perry 2002^	USA	11-18 y	semi-vegetarians	262	Food Frequency Questionnaire	intake from foods alone	16.1	9.71185	11.4	8.09321	1070.4	702.49
			meat-eaters	4259			14.7	6.5261	11.7	6.5261	1089.7	691.767
Skolmowska 2019	Poland	15-20	vegetarians (girls)	85	Food Frequency Questionnaire	intake from foods & supplements	13.96	7.8
			meat-eaters (girls)	1300			12.7	7
Thane 2000#	UK	1,5-3 y	vegetarians	25	weighted 4d food record	intake from foods & supplements	5.01818	n.a.	3.76364	n.a.	679.545	n.a.
			meat-eaters	668			5.19474	n.a.	4.42105	n.a.	670.895	n.a.
		3-4,5y	vegetarians	19	weighted 4d food record	intake from foods & supplements	5.95407	n.a.	4.08612	n.a.	673.627	n.a.
			meat-eaters	639			5.97129	n.a.	4.60287	n.a.	630.718	n.a.
Yen 2008 & 2010	Taiwan	2-6 y	vegetarians	21	3d food record	intake from foods & supplements	10.1	5.4	6.2	1	388	212.7
			meat-eaters	28			8.8	5.1	6.6	1.1	521.1	278.5
Weder 2019 & 2022*	Germany	1-3y	vegetarians	127	3d food record	intake from foods & supplements	7.26667	2.59259	4.76667	1.40741	413	212.593	33.6667	16.2963	190.667	71.8519
			vegans	139			9.06667	4.2963	4.96667	2	348.333	160	35	18.5185	245	95.5556
			meat-eaters	164			6.03333	2	4.96667	1.25926	457.667	153.333	49	20	164.667	44.4444
			vegetarians	127	3d food record	intake from foods alone	7.26667	2.59259	4.7	1.33333	415.333	212.593	33.6667	16.2963	190.333	71.8519
			vegans	139			8.83333	4.14815	4.93333	1.85185	341.333	149.63	32.3333	16.2963	243.667	96.2963
			meat-eaters	164			6.03333	2	4.96667	1.25926	451.333	145.926	48	18.5185	164.333	45.1852
values are means and SD
* values calculated from median and percentiles or ranges
# values recalculated from g/d or g/1000 kcal based on energy intake; therefore no SD values are available
^ SD calculated from SE
⁺ values are International Units
⁺ ⁺values are retinol activity equivalents
n.a. not available
