# Supplementary material for: Nutrient Intake and Status in Children and Adolescents Consuming Plant-Based Diets Compared to Meat-Eaters: A Systematic Review
Source: Nutrients. 2023 Oct 11;15(20):4341. doi: 10.3390/nu15204341 (PMC10609337; doi:10.3390/nu15204341)
Supplement: Supplementary file 1 [file nutrients-15-04341-s001.zip › S5 Nutrient status by individual studies.xlsx]

## Sheet: overview status studies
S5: Nutrient status data as reported by individual studies
STUDY DETAILS											Nutrient status (mean and SD)																																PREVALENCE OF NUTRIENT DEFICIENCIES (%)
Reference	country	study population	age range	dietary pattern	n	age (y)	age_measure	age variation	age varation_measure	supplement users/data excluded?	vit A (mg/l)	SD	folate (nmol/l)	SD	vitamin B12 (pmol/l)	SD	vitamin C (umol/l)	SD	vitamin D (ug/l)	SD	vitamin E (umol/l)	SD	ferritin (ug/L)	SD	Hb (g/l)	SD	zinc (ug/dl)	SD	Ca (mmol/l)	SD	Phosphorus (mmol/l)	SD	BMD (g/cm2)	SD	osteocalcin (ug/l)	SD	BAP (ng/ml)	SD	CTX (ng/ml)	SD	EPA (mg/l)	SD	vitamin B12 deficiency (B12 < 148 pmol/l)	vitamin D insufficiency (25-OH vitamin D < 20 nmol/l)	iron deficiency (ferritin < 15 ug/l)	anemia (hemoglobin < 110 -130 g/l depending on age an gender)	vitamin A deficiency (ocular signs)
Alexy 2021	Germany	children & adolescents	6-18y	vegetarians	149	12.6	mean	3.9	SD	excuding supplement users			644*	116*					23.6667	10.3704			29.3333	14.0741	132.667	12.5926																		36
				vegans	115	12.9	mean	4.2	SD				734*	128*					26.3333	9.62963			31	14.8148	132.333	11.1111																		27
				meat-eaters	137	12.6	mean	3.7	SD				654*	126*					24.3333	9.62963			38.6667	19.2593	135	10.3704																		28
Ambroszkiewicz 2003	Poland	young & school children	2-10y	vegetarians	23	5.8	mean	2.7	SD	users & non-users of supplements																									86.7	27.4
				meat-eaters	26	4.9	mean	2.4	SD																										100.1	16.4
Ambroszkiewicz 2006	Poland	young & school children	2-10y	vegetarians	32	6.5	mean	4.2	SD	users & non-users of supplements			29.1	7.7	404.9	106.5
Ambroszkiewicz 2007	Poland	young & school children	2-10y	vegetarians	50	2-10	range			users & non-users of supplements									13.9	7.2									2.35	0.12	1.6	0.19			71	20	94.5	21.5	1.697	0.653
	Poland			meat-eaters	50	2-10	range												29.8	4.7									2.39	0.15	1.73	0.17			88.9	17.5	104.5	28.4	1.993	0.3
Ambroszkiewicz 2017 **	Poland	young & school children	4,5-9y	vegetarians	43	6.5	median	(p25 5,5; p75 8,7)	IQR	users & non-users of supplements													21.6667	10.3704	126.5	19.3																			23.3	2.32558
	Poland			meat-eaters	46	6.3	median	(p25 5,0; p758,0)	IQR														32.4333	20.0741	129.1	7.4																			4.6	2.17391
Ambroszkiewicz 2018b	Poland	school children	5-10 y	vegetarians	70	6.56	mean	1.8	SD	users & non-users of supplements																							0.784	0.068			130.7	39.9	1.976	0.538
	Poland			meat-eaters	60	6.88	mean	1.5	SD																								0.799	0.08			108.4	37.1	1.749	0.526
Bhatti 2007	India	school children (boys)	9-14 y	vegetarians	42	11.7	mean	2.9	SD	users & non-users of supplements													37.1	19.5	118	13.8																			0	45.2
				meat-eaters	27	12.1	mean	2.5	SD														36.4	12.7	125	13																			7.40741	29.6
		school children (girls)	14-17 y	vegetarians	10	15	mean	2.5	SD	users & non-users of supplements													31.3	16.1	123	10																			0	30
				meat-eaters	10	16	mean	3	SD														77.6	54.3	123	13																			0	30
Desmond 2021	Poland	school children	5-10 y	vegetarians	62	7.6	mean	1.6	SD	users & non-users of supplements																																	3.8		18.3	8.5
				vegans	51	7.6	mean	1.8	SD																																		13		30.2	7.2
				meat-eaters	72	7.7	mean	1.7	SD																																		3.2		12.8	0
Elliott 2022	Canada	young & school children	6 mo - 8y	vegetarians	248	2.3	mean	1.5	SD	users & non-users of supplements									34.9	12.2			31.6	20.3
				meat-eaters	8659	2.2	mean	1.5	SD										35.3	12.4			32.6	22.9
Gorczyca 2011**	Poland	children & adolescents	2-18 y	vegetarians	24	6.5	median	2-18 y	range	excuding supplement users																															0.042	0.03
				meat-eaters	18	9.4	median	2-18 y	range																																0.0525	0.0325
Gorczyca 2013 a&b**	Poland	children & adolescents	2-18 y	vegetarians	22	4.67	median	2-17 y	range	excuding supplement users													18.73	13.125	124.25	15.25																			36.4	4.5
				meat-eaters	18	9.42	median	2-17 y	range														62.28	39.47	134	18																			11.1	5.6
Grant 2008	Australia	adolescents	14-15y	semi-vegetarians	53			14-15	range	users & non-users of supplements			32	16.3272	260	103.405									142	10.8848
				meat-eaters	160			14-16	range				27	16.1341	339	183.928									143	9.68044
Hovinen 2021	Finland	young & school children	1-7y	vegetarians	10	3.4	median	1-5y	range	users & non-users of supplements			809*	156*					26.825	3.625			13.275	4.175	123.5	3.5
				vegans	6	3.3	median	1-6y	range				1034*	98*					24	1.4			22	9.4	121.75	5.75
				meat-eaters	24	3.9	median	1-7y	range				664*	206*					30.825	5.725			21.325	10.725	123.25	6.25
		young & school children	1-7y	vegetarians	10	3.4	median	1-5y	range	excuding supplement users
				vegans	6	3.3	median	1-6y	range
				meat-eaters	24	3.9	median	1-7y	range
Kehoe 2014**	India	school children	9,4 y	meat-eaters	135	9.4	mean	0.1	SD	users & non-users of supplements			24	10.963	342.667	111.111
				semi-vegetarians	135	9.4	mean	0.1	SD				26.5333	12.1481	296.333	100.741
Laskowska-Klita 2011	Poland	school children	6,5 y	vegetarians	32	6.5	mean	4.2	SD	users & non-users of supplements	1.2	0.3	28.9986	7.7	404.8	106.5			13.7	66	15.6	4.1	31.2	13.4
			7,9 y	meat-eaters	18	7.9	mean	2.7	SD		0.8	2.8									18.4	3.1
Leung 2001	China	children & adolescents	4-6 y	vegetarians	10	5.9	mean	0.8	SD	users & non-users of supplements			45	9	437	234							27	12
			7-11 y	vegetarians	24	9.3	mean	1.1	SD				38	11	419	220							35	20
			12-14 y	vegetarians	17	12.3	mean	0.7	SD				38	8	313	101							36	20
Osei-Boadi 2012	Ghana	young & school children	9 mo - 11 y	vegans	26	55 mo	mean	35.3	SD	users & non-users of supplements													34.05	25.88	118	11																			11.1	23.1
				meat-eaters	26	58 mo	mean	34.4	SD														59.15	48.18	116	11																			15.8	26.9
Pal 2007	India	young children	<5 y	vegetarians	1470					users & non-users of supplements																																					7.14
				meat-eaters	2735																																										1.42
Rush 2009	New Zealand		9-11 y	vegetarians	6	9-11 y	range			excuding supplement users					231.7	n.r.
				meat-eaters	6	9-11 y	range								543.3	n.r.
Svetnicka 2022	Czech Republic		4-18y	vegetarians	50	7.5	median	(p25 5,0; p75 9,9)	IQR	users & non-users of supplements			34.5333	10.0741	625.333	313.481
				vegans	22	14	median	(p25 6,2; p75 17,0)	IQR				30.6	11.6296	514	185.556
				meat-eaters	30	10.2	median	(p25 5,6; p75 14,4)	IQR				27.0667	10.4444	454.5	126.296
Thane 2000	UK	young children	1,5-3 y	vegetarians	25	1,5-3 y	range			users & non-users of supplements	1.07	n.r.			798	n.r.	88	n.r.	10	n.r.	18.7	n.r.	8	n.r.	118	9	85.6478	n.r.																	73	18
				meat-eaters	668	1,5-3 y	range				1.02	n.r.			856	n.r.	69	n.r.	10.7	n.r.	17.8	n.r.	16	n.r.	121	9	84.994	n.r.																	34	10
		young children	3-4,5y	vegetarians	19	3-4,5y	range			users & non-users of supplements	1.24	n.r.			988	n.r.	73	n.r.	9.3	n.r.	22.6	n.r.	13	n.r.	121	6	85.6478	n.r.																	40	0
				meat-eaters	639	3-4,5y	range				0.98	n.r.			850	n.r.	68	n.r.	11.2	n.r.	18.7	n.r.	19	n.r.	123	9	84.994	n.r.																	27	6
Thane 2003	UK	schol children & adolescents	11-14y	vegetarians	27	11-14y	range			users & non-users of supplements																																			9
				meat-eaters	403	11-14 y	range																																						9
		adolescents	15-18y	vegetarians	43	15-18y	range			users & non-users of supplements																																			53
				meat-eaters	365	15-18y	range																																						19
Yen 2008 & 2010	Taiwan	young & school children	2-6 y	vegetarians	21	5.2	mean	1.5	SD	users & non-users of supplements			33.8	13.1	474.4	259							26.6	13.7	128	10
				meat-eaters	28	5	mean	1.1	SD				34.2	15.2	588.2	222.8							38.7	24.9	132	11
* folate status measured in whole blood or RBC
** mean and SD values were calculated based on median and percentiles or median and range
n.r., not reported
