# Supplementary material for: Nutrient Intake and Status in Children and Adolescents Consuming Plant-Based Diets Compared to Meat-Eaters: A Systematic Review
Source: Nutrients. 2023 Oct 11;15(20):4341. doi: 10.3390/nu15204341 (PMC10609337; doi:10.3390/nu15204341)
Supplement: Supplementary file 1 [file nutrients-15-04341-s001.zip › S6 Observational Study Quality Evaluation.xlsx]

## Sheet: OSQE cross-sectional
check	Observational study Quality Evaluation (cross-sectional studies)		Star	Type 1 to score	VETO			Star	Type 1 to score	VETO			Star	Type 1 to score	VETO			Star	Type 1 to score	VETO			Star	Type 1 to score	VETO			Star	Type 1 to score	VETO			Star	Type 1 to score	VETO			Star	Type 1 to score	VETO			Star	Type 1 to score	VETO			Star	Type 1 to score
	Name first author and year:					Alexy 2021 (1)					Ambroszkiewicz 2003					Ambroszkiewicz 2004					Ambroszkiewicz 2006					Ambroszkiewicz 2007					Ambroszkiewicz 2017					Ambroszkiewicz 2018a					Ambroszkiewicz 2018b					Bhatti 2007
		Representativeness
1	1	Is the sample optimal for both internal validity and representativeness? Take into account all items (only when a, b, c and d obtain a yes (score 1) item 1 receives a star)	*			CAVE: Question 1 only receives a star if a,b,c and d are scored a 1!!	1	-			CAVE: Question 1 only receives a star if a,b,c and d are scored a 1!!	0	-			CAVE: Question 1 only receives a star if a,b,c and d are scored a 1!!	0	-			CAVE: Question 1 only receives a star if a,b,c and d are scored a 1!!	0	-			CAVE: Question 1 only receives a star if a,b,c and d are scored a 1!!	0	-			CAVE: Question 1 only receives a star if a,b,c and d are scored a 1!!	0	-			CAVE: Question 1 only receives a star if a,b,c and d are scored a 1!!	0	-			CAVE: Question 1 only receives a star if a,b,c and d are scored a 1!!	0	-			CAVE: Question 1 only receives a star if a,b,c and d are scored a 1!!	0	-
		a) In- and exclusion criteria --> is the internal validity optimal?		1		diseases that could affect the studied variables were excluded; special diets (e.g. raw food diet) were excluded; recruitment via websites, social media groups, flyers, magazines, journals			1		selection critiera are ok; kids were heatlhy, did not use medicine; recruited from children presenting at the mother & child insitutte; but selection not clear, why did they go there, is this a repres. Sample?			1		children who were referred to the mother and child centrum for dietary consultation were included as well as healthy kids who were under termporary medical supervision (representative sample?)			1		children who were referred to the mother and child centrum for dietary consultation were included (representative?)			1		vegetarian children who were referred to the mother and child centrum for dietary consultation were included;meat-eaters were referred for routine analytical control (representative?)			1		vegetarian children who were referred to the mother and child centrum for dietary consultation were included (representative?)			1		generally healhty, no medication; recruted children are consecutive patients attending department of nutrition at Institute of Mother & Child (representative?)			1		generally healhty, no medication; recruted children are consecutive patients attending department of nutrition at Institute of Mother & Child (representative?)			1		study compares subjects from different religious communities (Brahmin= veg and Muslim=omnivores); recruited in schools			1
		b) In- and exclusion criteria --> is the external validity optimal?		1					1					1					1					1					1					1					1					1					1
		c) Is selection proces transparant, leading to representative sample?		1																																								0					0
		d) Do reasons for refusal not point at non-representative data?		1					1					1					1					1					1					1					1					1					1
		e) Unknown
		Independent variable: exposure, intervention, or risk factor
1	3	Is the assessment of the main independent variable valid?	*			self-reported (by parents)	1	*			self-reported	1	*			self-reported	1	*			self-reported	1	*			self-reported	1	*			self-reported	1	*			self-reported	1	*			self-reported	1	*			self-reported	1	*
		Yes		1					1					1					1					1					1					1					1					1					1
		No
		Unknown				assessment of diet type not described; self-reported?					assessment of diet type not described; self-reported?					assessment of diet type not described; self-reported?					assessment of diet type not described; self-reported?					assessment of diet type not described; self-reported?					assessment of diet type not described; self-reported?					assessment of diet type not described; self-reported?					assessment of diet type not described; self-reported?					assessment of diet type not described; self-reported?
1	4	Is the presence of the independent variable optimal? (i.e. severity of exposure, compliance, fidelity to intervention, presence of risk factor, discontinuation of exposure)	*				1	-				0	-				0	-				0	-				0	*				1	*				1	*				1	-				0	*
		Yes		1		veg = no meat/fish; vegan=no meat, fish, dairy, eggs; meat-eaters = including meat/fish; cross-check questions were performed to check if self-reported diet is correct																							1		lacto-ovo-vegetarian diets from birth			1		lacto-ovo-vegetarian diets from birth			1		lacto-ovo-vegetarian diets from birth								1
		No							1		"vegetarian" children also included vegan kids			1		"vegetarian" children also included vegan kids			1		"vegetarian" children also included vegan kids			1		"vegetarian" children also included vegan kids
		Unknown																																										1		Meat-eaters (muslims) consumed meat/fish 1-3 times per week; no info on vegetarians
		Dependent variable
1	5	Is the assessment of the dependent variable valid?	*				1	*				1	-				0	-				0	-				0	*				1	*				1	*				1	*				1	*
		Yes		1		3d weighted dieatry records; missing data was assessed by requesting the missing info via e-mail; explicitely mention that intakes from suppl was not considered; hemoglobin, whole blood folate, serum ferritin, 25-OH vitamin D, from venous blood sample after overnight fast			1		serum osteocalcin, from venous blood sample after overnight fast																		1		3 d food diary; checked by nutritionist asking detailed info e.g. about portion sizes using photo album; hemoglobin, serum ferritin from fasting blood samples			1		3 d food diary; checked by nutritionist asking detailed info e.g. about portion sizes using photo album			1		3 d food diary; checked by nutritionist asking detailed info e.g. about portion sizes using photo album; bone markers, i.e. serum CTX-I, BAP, from fasting blood sample, bone mineral density measured by dual-energy X-ray absorptiometry			1		hemoglobin, serum ferritin			1
		No
		Unknown												1		intake data: dietary assessment method not mentioned; specifically mentions that suppl were included			1		intake data: dietary assessment method not mentioned; specifically mentions that suppl were included			1		intake data: dietary assessment method not mentioned; specifically mentions that suppl were included
		Other
1	12	Is there a conflict of interest? (e.g. funding or connections with pharmacological industry)	*			Funded by German ministry of food & agriculture. They had no role in the analysis or writing of the article	1	-				0	-				0	-				0	-				0	*				1	*				1	*				1	-				0	*
		No		1																									1		no conflicts of interests stated			1		no conflicts of interests stated; no external funding			1		no conflicts of interests stated								1
		Yes
		Unknown							1		not mentioned			1		not mentioned			1		not mentioned			1		not mentioned																		1		not reported
		Comparability / control for confounders
1	13	Does the statistical analysis control for the relevant confounders? This also includes cointerventions	*				1	-				0	-				0	*				1	-				0	-				0	-				0	-				0	-				0	*
		Yes		1		analysis corrected for age, sex, SMI-SDS, SES, physical activey, smoking in household													1																														1
		No							1		not controlled for confounders			1		not controlled for confounders					not controlled for confounders, but not relevant as no comparisons bewteeen dietary patterns was made; study only included vegetarians; therefore counted as YES			1		not controlled for confounders			1		intake and status data not controlled for confounders; confounders included in regression analysis to assess associations			1		not controlled for confounders			1		intake and status data not controlled for confounders; confounders included in regression analysis to assess associations			1		not controlled for confounders
		Unknown
1	14	Did the reporting of the results follow a protocol? In other words, were only a priory intended analyses reported? As opposed to cherry picking	*				1	*				1	*				1	*				1	*				1	*				1	*				1	*				1	*				1	*
		Yes		1					1					1					1					1					1					1					1					1					1
		No
		Unknown
		Optional
0	11	Did the authors use methods to properly deal with missing data?	-				0	-				0	-				0	-				0	-				0	-				0	-				0	-				0	-				0	-
		There were no missing data
		Yes
		No
		Unknown
0	15	Are effect modifiers analysed correctly?	-				0	-				0	-				0	-				0	-				0	-				0	-				0	-				0	-				0	-
		Yes
		No
		Unknown
1	16	Systematic reviews and CATs: Is sample size sufficient, looking at calculations/explanation provided by the authors?	*				1	-				0	-				0	-				0	-				0	-				0	-				0	-				0	-				0	-
		Yes		1		power calculation carried out for serum ferritin as primary outcome
		No
		Unknown							1		no power calculation /explanation given			1		no power calculation /explanation given			1		no power calculation /explanation given			1		no power calculation /explanation given			1		no power calculation /explanation given			1		no power calculation /explanation given			1		no power calculation /explanation given			1		no power calculation /explanation given			1
		Reporting (score 1 if yes)
x	I	Are the objectives clearly stated?		1					1					1					1					1					1					1					1					1					1
x	II	Are background characteristic provided?		1					1					1					0					1		info given on age, BMI			1					1					1					0					1
x	III	Are background characteristic provided stratified by the most relevant exposure or treatment?		1					1					1					0					1					1					1					1					0					1
x	IV	Is statistical analysis described?		1					1					1					0					0					1					1					1					1					1
		Sum of stars:	8					3					2					3					2					5					5					5					3					6
		Veto	0	Any veto: study will be placed in the low-validity group, despite any stars on other items				0					0					0					0					0					0					0					0					0
[truncated: 55 more columns]

## Sheet: Information sheet
Information sheet
	Raters performing a systematic review or meta-analysis: please answer the questions below before scoring the OSQE
	File the marked articles !
	Answer the questions for your review, not for each paper separately. E.g. your main dependent variable can be a secondary outcome in the paper, but still you have to score validity of that outcome. CAVE: numbers correspond with the numbers in the OSQE.
	OSQE COHORT
	For items 1, 3, 4, 5, 8, 10, 13 and 15 explanation is obligatory. Information needed for other items can be added by inserting extra rows.
1	This item of the OSQE searches for a good balance between internal and external validity. Please define which in- and exclusion criteria are OK and which are not. This depends on your choice for this balance in the articles in your meta-analysis.
1	A specific question: what response rate is acceptable? When response rate is low, representativeness is not OK.
3	What are the main independent variables?
4	How is optimal exposure defined?
5	What are the dependent variables of interest?
8	What is the minimum follow-up duration that you think is adequate?
	Assuming average follow-up, when follow-up duration varies
10	Loss-to-follow-up lower than 10% does not introduce bias. For your systematic review: do you think this 10% is the correct cut-off. If not change.
13	Which confounders are relevant?
15	Are there any hypotheses of effect modification? If yes, what is the effect modifier? Please include question 15 in the scoring.
	OSQE CASE-CONTROL
	For items 1, 3, 4, 6, 7, 8, 9, 13 and 15 explanation is obligatory. Information needed for other items can be added by inserting extra rows.
1	This item of the OSQE searches for a good balance between internal and external validity. Please define which in- and exclusion criteria are OK and which are not. This depends on your choice for this balance in the articles in your meta-analysis.
3	What are the main independent variables?
	How likely is recall bias with this research question?
4	How is optimal exposure defined?
6	What criteria are defined to select cases?
7	Does the control group need to be disease free? (if not omit item 7)
8	What is the minimum duration between exposure and outcome that you think adequate?
9	Cut-offs for fair, good, excellent response could be 60 and 90%. The rater needs to define what response percentage is excelent in this area of research.
13	Which confounders are relevant? The rater has to keep in mind that even matching variables should be controlled for in the analysis.
15	Are there any hypotheses of effect modification? If yes, what is the effect modifier? Please include question 15 in the scoring.
	OSQE CROSS-SECTIONAL
	For items 1, 3, 4, 5, 8, 10, 13 and 15 explanation is obligatory. Information needed for other items can be added by inserting extra rows.
11	This item is compulsory for the OSQE cohort. In cross-sectional studies, there is no follow-up. Thus, it depends on the research question whether missing data can be expected or not. For this reason item 11 is optional in de OSQE cross-secional. The rater has to decide whether or not to fill in this item. (For this reason, this item is moved to the end of the list, heading optional.)	don't consider missing data. People fill in a dietary assessment; they report their overall diet; missing values on individual nutrient intakes not applicable; For status, people provide blood. Missing data may occur if the analysis of an indivudial sample went wrong, which would be a random error (no syst. bias)
1	This item of the OSQE searches for a good balance between internal and external validity. Please define which in- and exclusion criteria are OK and which are not. This depends on your choice for this balance in the articles in your meta-analysis.	generally healthy children 2 and 18 yr, i.e. not recruited based on existing diseases; if kids are recruited from general population, they don't need to be screened for health issues;
1	A specific question: what response rate is acceptable? When response rate is low, representativeness is not OK.	50% response rate is ok
3	What are the main independent variables?	diet (vegetarian, vegan, meat-eating)
4	How is optimal exposure defined?	vegetarian defined as no consumption of meat and fish; vegan diet defined as no consumption of meat, fish, dairy and eggs; meat-containing diet defined as consumption of meat > once per week
5	What are the dependent variables of interest? (Also consider cointerventions)	nutrient intake and nutrient status, prevalene of deficiency and inadequate intakes
13	Which confounders are relevant?	age, gender, education/SES
15	Are there any hypotheses of effect modification? If yes, what is the effect modifier? Please include question 15 in the scoring.	No hypothesis on effect modification
